# Supplementary material for: The Lungfish Transcriptome: A Glimpse into Molecular Evolution Events at the Transition from Water to Land
Source: Sci Rep. 2016 Feb 24;6:21571. doi: 10.1038/srep21571 (PMC4764851; doi:10.1038/srep21571)
Supplement: Supplementary Data S1 [file srep21571-s2.xls]

## Sheet: Foglio1
THE LUNGFISH TRANSCRIPTOME: A GLIMPSE INTO MOLECULAR EVOLUTION EVENTS AT THE TRANSITION FROM WATER TO LAND Biscotti Maria Assunta1*; Gerdol Marco2*; Canapa Adriana1; Forconi Mariko1; Olmo Ettore1; Pallavicini Alberto2; Barucca Marco1‡; Schartl Manfred3‡.
Supplementary Data S1: Hypergeometric tests for male and female brain, male and female liver, mature and immature male gonad. Full set: total number of annotated sequences within the assembly. In subset: number of sequences differentially regulated. Expected in subset: number of sequences expected in the subset. For each tissue data are listed by GO biological process, GO molecular function, Inte…

## Sheet: UP_male_liver
GO biological process
Category	Description	Full set	In subset	Expected in subset	Observed - expected	p-value
GO:0006957	complement activation, alternative pathway	33	8	0	8	2.61e-12
GO:0006958	complement activation, classical pathway	64	9	0	9	1.98e-11
GO:0006954	inflammatory response	257	9	1	8	4.04e-06
GO:0044281	small molecule metabolic process	519	10	3	7	0.000193
GO molecular function
Category	Description	Full set	In subset	Expected in subset	Observed - expected	p-value
GO:0004866	endopeptidase inhibitor activity	30	8	0	8	7.22e-12
GO:0004867	serine-type endopeptidase inhibitor activity	90	10	1	9	1.6e-10
GO:0070330	aromatase activity	77	7	0	7	4.19e-07
GO:0005506	iron ion binding	202	9	1	8	3.78e-06
GO:0020037	heme binding	182	8	1	7	1.49e-05
Go cellular component
Category	Description	Full set	In subset	Expected in subset	Observed - expected	p-value
GO:0070062	extracellular vesicular exosome	598	14	3	11	1.01e-06
GO:0005615	extracellular space	644	14	3	11	2.41e-06
GO:0005789	endoplasmic reticulum membrane	654	12	3	9	7.31e-05
GO:0005576	extracellular region	936	11	5	6	0.00563
InterPro
Category	Description	Full set	In subset	Expected in subset	Observed - expected	p-value
IPR011626	Alpha-macroglobulin complement component	26	9	0	9	2.33e-15
IPR008930	Terpenoid cyclases/protein prenyltransferase alpha-alpha toroid	32	9	0	9	2.59e-14
IPR002401	Cytochrome P450, E-class, group I	91	8	0	8	1.41e-08
IPR001128	Cytochrome P450	111	8	1	7	6.78e-08
EggNOG
Category	Description	Full set	In subset	Expected in subset	Observed - expected	p-value
/	/	/	/	/	/	/

## Sheet: UP_female_liver
GO Biological process
Category	Description	Full set	In subset	Expected in subset	Observed - expected	p-value
GO:0006695	cholesterol biosynthetic process	27	10	0	10	1.3e-14
GO:0006094	gluconeogenesis	36	6	0	6	6.05e-07
GO:0042632	cholesterol homeostasis	42	6	0	6	1.56e-06
GO:0044281	small molecule metabolic process	519	16	5	11	1.07e-05
GO Molecular function
Category	Description	Full set	In subset	Expected in subset	Observed - expected	p-value
GO:0005319	lipid transporter activity	34	20	0	20	1.11e-16
GO:0045735	nutrient reservoir activity	21	18	0	18	3.33e-16
GO:0020037	heme binding	182	17	2	15	3.14e-12
GO:0005506	iron ion binding	202	17	2	15	1.69e-11
GO:0070330	aromatase activity	77	9	1	8	7.02e-08
Go cellular component
Category	Description	Full set	In subset	Expected in subset	Observed - expected	p-value
GO:0005789	endoplasmic reticulum membrane	654	32	6	26	3.33e-16
GO:0005615	extracellular space	644	19	5	14	1.93e-06
InterPro
Category	Description	Full set	In subset	Expected in subset	Observed - expected	p-value
IPR001747	Lipid transport protein, N-terminal	16	11	0	11	0
IPR015819	Lipid transport protein, beta-sheet shell	20	16	0	16	1.11e-16
IPR011030	Vitellinogen, superhelical	11	8	0	8	5.66e-15
IPR015255	Vitellinogen, open beta-sheet	8	6	0	6	1.23e-11
IPR015816	Vitellinogen, beta-sheet N-terminal	10	6	0	6	9.11e-11
IPR001128	Cytochrome P450	111	12	1	11	2.95e-10
IPR002401	Cytochrome P450, E-class, group I	91	10	1	9	7.99e-09
IPR017972	Cytochrome P450, conserved site	63	7	1	6	1.39e-06
eggNOG
Category	Description	Full set	In subset	Expected in subset	Observed - expected	p-value
COG2124	Cytochrome p450	83	8	1	7	5.06e-07

## Sheet: UP_male_brain
GO Biological process
Category	Description	Full set	In subset	Expected in subset	Observed - expected	p-value
/	/	/	/	/	/	/
GO Molecular function
Category	Description	Full set	In subset	Expected in subset	Observed - expected	p-value
/	/	/	/	/	/	/
GO Cellular component
Category	Description	Full set	In subset	Expected in subset	Observed - expected	p-value
GO:0005576	extracellular region	936	8	1	7	2.29e-07
InterPro
Category	Description	Full set	In subset	Expected in subset	Observed - expected	p-value
/	/	/	/	/	/	/
Category	Description	Full set	In subset	Expected in subset	Observed - expected	p-value
/	/	/	/	/	/	/

## Sheet: UP_female_brain
GO Biological process
Category	Description	Full set	In subset	Expected in subset	Observed - expected	p-value
/	/	/	/	/	/	/
GO Molecular function
Category	Description	Full set	In subset	Expected in subset	Observed - expected	p-value
/	/	/	/	/	/	/
GO cellular component
Category	Description	Full set	In subset	Expected in subset	Observed - expected	p-value
/	/	/	/	/	/	/
InterPro
Category	Description	Full set	In subset	Expected in subset	Observed - expected	p-value
/	/	/	/	/	/	/
eggNOG
Category	Description	Full set	In subset	Expected in subset	Observed - expected	p-value
/	/	/	/	/	/	/

## Sheet: UP_immature_male_gonad
GO Biological process
Category	Description	Full set	In subset	Expected in subset	Observed - expected	p-value
/	/	/	/	/	/	/
GO Molecular function
Category	Description	Full set	In subset	Expected in subset	Observed - expected	p-value
GO:0030246	carbohydrate binding	153	8	1	7	1.07e-07
GO Cellular component
Category	Description	Full set	In subset	Expected in subset	Observed - expected	p-value
GO:0005576	extracellular region	936	17	3	14	6.24e-09
InterPro
Category	Description	Full set	In subset	Expected in subset	Observed - expected	p-value
IPR001304	C-type lectin	104	9	0	9	6.32e-11
IPR016186	C-type lectin-like	120	9	0	9	2.31e-10
IPR016187	C-type lectin fold	127	9	0	9	3.84e-10
IPR018378	C-type lectin, conserved site	53	6	0	6	2.26e-08
IPR003597	Immunoglobulin C1-set	83	6	0	6	3.44e-07
IPR013783	Immunoglobulin-like fold	727	8	2	6	0.00286
EggNOG
Category	Description	Full set	In subset	Expected in subset	Observed - expected	p-value
/	/	/	/	/	/	/

## Sheet: UP_mature_male_gonad
GO Biological Process
Category	Description	Full set	In subset	Expected in subset	Observed - expected	p-value
GO:0010951	negative regulation of endopeptidase activity	37	10	1	9	9.06e-10
GO:0051258	protein polymerization	28	7	1	6	5.91e-07
GO:0006958	Proann_contiglement activation, classical pathway	64	9	1	8	2.55e-06
GO:0008380	RNA splicing	188	12	3	9	0.000203
GO:0006260	DNA replication	115	9	2	7	0.000287
GO:0006200	ATP catabolic process	124	9	2	7	0.000502
GO:0006457	protein folding	105	8	2	6	0.000744
GO:0006397	mRNA processing	200	10	4	6	0.00419
GO:0007283	spermatogenesis	201	10	4	6	0.00434
GO:0030198	extracellular matrix organization	172	9	3	6	0.00483
GO:0008283	cell proliferation	187	9	3	6	0.00822
GO Molecular function
Category	Description	Full set	In subset	Expected in subset	Observed - expected	p-value
GO:0004867	serine-type endopeptidase inhibitor activity	90	13	2	11	1.1e-08
GO:0004869	cysteine-type endopeptidase inhibitor activity	16	6	0	6	2.69e-07
GO:0000166	nucleotide binding	296	20	6	14	6.96e-07
GO:0008201	heparin binding	121	9	2	7	0.000431
GO:0008289	lipid binding	119	8	2	6	0.00172
GO:0020037	heme binding	182	9	3	6	0.0071
GO cellular component
Category	Description	Full set	In subset	Expected in subset	Observed - expected	p-value
GO:0005615	extracellular space	644	41	12	29	3.37e-12
GO:0072562	blood microparticle	58	12	1	11	5.18e-10
GO:0005576	extracellular region	936	42	17	25	7.42e-08
GO:0000785	chromatin	51	8	1	7	3.91e-06
GO:0031012	extracellular matrix	87	9	2	7	3.19e-05
GO:0070062	extracellular vesicular exosome	598	21	11	10	0.00371
GO:0005730	nucleolus	444	17	8	9	0.00374
InterPro
Category	Description	Full set	In subset	Expected in subset	Observed - expected	p-value
IPR000504	RNA recognition motif domain	182	16	3	13	5.36e-08
IPR012674	Calycin	28	7	0	7	2.57e-07
IPR011038	Calycin-like	29	7	0	7	3.34e-07
IPR012677	Nucleotide-binding, alpha-beta plait	218	16	4	12	6.37e-07
eggNOG
Category	Description	Full set	In subset	Expected in subset	Observed - expected	p-value
COG0724	Rna-binding protein	45	8	1	7	4.8e-07
