# Supplementary material for: The Lungfish Transcriptome: A Glimpse into Molecular Evolution Events at the Transition from Water to Land
Source: Sci Rep. 2016 Feb 24;6:21571. doi: 10.1038/srep21571 (PMC4764851; doi:10.1038/srep21571)
Supplement: Supplementary Data S2 [file srep21571-s3.xlsx]

## Sheet: Foglio1
THE LUNGFISH TRANSCRIPTOME: A GLIMPSE INTO MOLECULAR EVOLUTION EVENTS AT THE TRANSITION FROM WATER TO LAND Biscotti Maria Assunta; Gerdol Marco2; Canapa Adriana; Forconi Mariko; Olmo Ettore; Pallavicini Alberto; Barucca Marco; Schartl Manfred.
Supplementary Data S2: Accession numbers of amino acid and nucleotide sequences used in phylogenetic analyses.

## Sheet: and genes
Species	gene	accession number (aa)	accession number (nt)	database
Astyanax mexicanus	and2	ENSAMXP00000014657	ENSAMXT00000014657	Ensembl
Astyanax mexicanus	and3	ENSAMXP00000009175	ENSAMXT00000009175	Ensembl
Callorhinchus milii	and2	SINCAMP00000025589	SINCAMT00000025845	http://esharkgenome.imcb.a-star.edu.sg/
Callorhinchus milii	and3	SINCAMP00000012931	SINCAMT00000013054	http://esharkgenome.imcb.a-star.edu.sg/
Danio rerio	and1	ENSDARP00000105441	ENSDART00000128618	Ensembl
Danio rerio	and2	ENSDARP00000102064	ENSDART00000114928	Ensembl
Danio rerio	and3	ENSDARP00000073905	ENSDART00000079449	Ensembl
Danio rerio	and4	NP_001129716	NM_001136244	NCBI
Gadu morhua	and1	ENSGMOP00000009824	ENSGMOT00000010088	Ensembl
Gadu morhua	and2	ENSGMOP00000013427	ENSGMOT00000013782	Ensembl
Latimeria chalumane	and2	XP_005991231	XM_005991169	NCBI
Latimeria chalumane	and3	A40982	A40982	http://coelacanth.nig.ac.jp
Lepisosteus oculatus	and2	ENSLOCP00000008532	ENSLOCT00000008542	Ensembl
Lepisosteus oculatus	and3	ENSLOCP00000016099	ENSLOCT00000016129	Ensembl
Oryzias latipes	and1.1	ENSORLP00000016510	ENSORLT00000016511	Ensembl
Oryzias latipes	and1.2	ENSORLP00000016511	ENSORLT00000016512	Ensembl
Oryzias latipes	and2	ENSORLP00000022448	ENSORLT00000022449	Ensembl
Oryzias latipes	and3	ENSORLP00000017823	ENSORLT00000017824	Ensembl
Protopterus annectens	and2	this study	this study
Xiphophorus maculatus	and1	ENSXMAP00000008477	ENSXMAT00000008490	Ensembl
Xiphophorus maculatus	and2	ENSXMAP00000019520	ENSXMAT00000019548	Ensembl
Xiphophorus maculatus	and3	ENSXMAP00000019067	ENSXMAT00000019095	Ensembl

## Sheet: rpz genes
Species	gene	accession number (aa)	database
Astyanax mexicanus	rpz	ENSAMXG00000025026	ensembl
Astyanax mexicanus	rpz2	ENSAMXG00000025025	ensembl
Astyanax mexicanus	rpz3	ENSAMXG00000025027	ensembl
Astyanax mexicanus	rpz4	ENSAMXG00000025029	ensembl
Astyanax mexicanus	rpz5	ENSAMXG00000025028	ensembl
Astyanax mexicanus	flynn	ENSAMXG00000005642	ensembl
Callorhinchus milii	rpz	XP_007893239	ncbi
Danio rerio	rpz	ENSDARG00000091161	ensembl
Danio rerio	rpz2	ENSDARG00000091215	ensembl
Danio rerio	rpz3	ENSDARG00000069728	ensembl
Danio rerio	rpz3.2	ENSDARG00000089889	ensembl
Danio rerio	rpz4	ENSDARG00000039871	ensembl
Danio rerio	rpz5	ENSDARG00000075718	ensembl
Latimeria chalumnae	flynn	JH128204:31300-314500	ensembl
Lepisosteus oculatus	rpz	ENSLOCG00000017689	ensembl
Lepisosteus oculatus	rpz2	ENSLOCG00000017690	ensembl
Lepisosteus oculatus	rpz3	ENSLOCG00000017686	ensembl
Lepisosteus oculatus	rpz4.1	ENSLOCG00000017684	ensembl
Lepisosteus oculatus	rpz4.2	ENSLOCG00000017691	ensembl
Lepisosteus oculatus	rpz5	ENSLOCG00000017685	ensembl
Lepisosteus oculatus	flynn	ENSLOCG00000010950	ensembl
Oryzias latipes	rpz2	ENSORLG00000020218	ensembl
Oryzias latipes	rpz4.1	ENSORLG00000016327	ensembl
Oryzias latipes	rpz4.2	ENSORLG00000016330	ensembl
Oryzias latipes	rpz4.3	ENSORLG00000016333	ensembl
Oryzias latipes	rpz5	ENSORLG00000016332	ensembl
Protopterus annectens	rpza	this study	9348
Protopterus annectens	rpzb	this study	9309
Protopterus annectens	rpzc	this study	31427
Protopterus annectens	rpzd	this study	17687
Protopterus annectens	rpze	this study	43319
Protopterus annectens	rpzf	this study	5467
Protopterus annectens	rpzg	this study	58821
Protopterus annectens	rpzh	this study	1338
Protopterus annectens	rpzi	this study	20228
Protopterus annectens	rpzj	this study	22140
Xenopus tropicalis	flynn	XP_004920715	ncbi
Xiphophorus maculatus	rpz	ENSXMAG00000019536	ensembl
Xiphophorus maculatus	rpz2	ENSXMAG00000015126	ensembl
Xiphophorus maculatus	rpz3	ENSXMAG00000013434	ensembl
Xiphophorus maculatus	rpz4	ENSXMAG00000019517	ensembl
Xiphophorus maculatus	rpz5	ENSXMAG00000020380	ensembl

## Sheet: sftpc genes
Species	gene	accession number (aa)	database
Bos taurus	bricd5	ENSBTAT00000066147	ensembl
Danio rerio	bricd5	ENSDART00000078172	ensembl
Gallus gallus	bricd5	ENSGALT00000009456	ensembl
Homo sapiens	bricd5	ENST00000328540	ensembl
Lepisosteus oculatus	bricd5	XP_006637317	ncbi
Mus musculus	bricd5	ENSMUST00000054946	ensembl
Xenopus tropicalis	bricd5	ENSXETT00000062703	ensembl
Bos taurus	gkn1	ENSBTAT00000017203	ensembl
Gallus gallus	gkn1	ENSGALT00000000163	ensembl
Homo sapiens	gkn1	ENST00000377938	ensembl
Latimeria chalumnae	gkn1	XP_006014022	ncbi
Lepisosteus oculatus	gkn1	XP_006625709	ncbi
Mus musculus	gkn1	ENSMUST00000032129	ensembl
Bos taurus	gkn2	ENSBTAT00000022857	ensembl
Gallus gallus	gkn2	ENSGALT00000000168	ensembl
Homo sapiens	gkn2	ENST00000328895	ensembl
Latimeria chalumnae	gkn2	XP_006009706	ncbi
Mus musculus	gkn2	ENSMUST00000032128	ensembl
Bos taurus	sftpc	ENSBTAT00000016672	ensembl
Columba livia	sftpc	XP_005510919	ncbi
Homo sapiens	sftpc	ENST00000521315	ensembl
Latimeria chalumnae	sftpc	A14240	http://coelacanth.nig.ac.jp
Mus musculus	sftpc	ENSMUST00000022692	ensembl
Protopterus annectens	sftpc	this study	14985
Protopterus annectens	sftpc	this study	67835
Protopterus annectens	sftpc	this study	108619
Xenopus tropicalis	sftpc	ENSXETT00000061594	ensembl
Anolis carolinensis	sftpc.1	ENSACAT00000001555	ensembl
Anolis carolinensis	sftpc.2	ENSACAT00000023181	ensembl

## Sheet: sftpa-d genes
Species	gene	accession number (aa)	database
Anolis carolinensis	sftpd	ENSACAT00000004853	ensembl
Astyanax mexicanus	hbl4	ENSAMXT00000001147	ensembl
Bos taurus	mbl2	ENSBTAT00000009270	ensembl
Bos taurus	sftpd	ENSBTAT00000008579	ensembl
Canis familiaris	sftpa	ENSCAFT00000046969	ensembl
Canis familiaris	sftpd	ENSCAFT00000024963	ensembl
Danio rerio	colec10	ENSDART00000154215	ensembl
Danio rerio	colec11	ENSDART00000025019	ensembl
Danio rerio	hbl1	ENSDART00000098531	ensembl
Danio rerio	hbl2	ENSDART00000143027	ensembl
Danio rerio	hbl3	ENSDART00000098529	ensembl
Danio rerio	hbl3.b	ENSDART00000075931	ensembl
Danio rerio	hbl4	ENSDART00000035685	ensembl
Gallus gallus	colec10	ENSGALT00000043013	ensembl
Gallus gallus	colec11	ENSGALT00000044792	ensembl
Gallus gallus	mbl2	ENSGALT00000041145	ensembl
Gallus gallus	sftpa.1	ENSGALT00000003946	ensembl
Gallus gallus	sftpa.LL	ENSGALT00000003930	ensembl
Homo sapiens	colec10	ENST00000332843	ensembl
Homo sapiens	colec11	ENST00000349077	ensembl
Homo sapiens	mbl2	ENST00000373968	ensembl
Homo sapiens	sftpa1	ENST00000428376	ensembl
Homo sapiens	sftpa2	ENSG00000185303	ensembl
Homo sapiens	sftpd	ENST00000372292	ensembl
Latimeria chalumnae	colec10	ENSLACT00000026580	ensembl
Latimeria chalumnae	colec11	ENSLACT00000009435	ensembl
Latimeria chalumnae	sftp	A41709	http://coelacanth.nig.ac.jp
Lepisosteus oculatus	colec10	ENSLOCT00000011108	ensembl
Lepisosteus oculatus	colec11	ENSLOCT00000021314	ensembl
Lepisosteus oculatus	hbl4	ENSLOCT00000020730	ensembl
Mus musculus	colec10	ENSMUST00000036737	ensembl
Mus musculus	colec11	ENSMUST00000036136	ensembl
Mus musculus	mbl1	ENSMUST00000047095	ensembl
Mus musculus	mbl2	ENSMUST00000025797	ensembl
Mus musculus	sftpa	ENSMUST00000170719	ensembl
Mus musculus	sftpd	ENSMUST00000077136	ensembl
Oryzias latipes	hbl4	ENSORLT00000002541	ensembl
Pelodiscus sinensis	mbl2	ENSPSIT00000012271	ensembl
Pelodiscus sinensis	sftpd	ENSPSIT00000013271	ensembl
Protopterus annectens	colec10	this study	1934
Protopterus annectens	colec11	this study	126296
Protopterus annectens	sftp1	this study	19478
Protopterus annectens	sftp2	this study	144864
Protopterus annectens	sftp3	this study	18072
Protopterus annectens	sftp4	this study	128813
Protopterus annectens	sftp5	this study	72868
Sus scrofa	sftpa	ENSSSCT00000011314	ensembl
Xenopus tropicalis	colec10	ENSXETT00000006817	ensembl
Xenopus tropicalis	colec11	ENSXETT00000002593	ensembl
Xenopus tropicalis	sftpa	ENSXETT00000020548	ensembl
Xenopus tropicalis	sftpd	ENSXETT00000007659	ensembl
Xiphophorus maculatus	colec10	ENSXMAT00000009778	ensembl
Xiphophorus maculatus	colec11	ENSXMAT00000008037	ensembl
Xiphophorus maculatus	hbl4	ENSXMAT00000000548	ensembl
